# Supplementary material for: Identification of the MADS-Box Gene Family and Development of Simple Sequence Repeat Markers in Chimonanthus praecox
Source: Plants (Basel). 2025 Aug 7;14(15):2450. doi: 10.3390/plants14152450 (PMC12349607; doi:10.3390/plants14152450)
Supplement: Supplementary file 1 [file plants-14-02450-s001.zip]

Archive with 1 entries (1 files):
- plants-3742712-supplementary.pdf
